# Supplementary material for: Endoglin as a BMP9 Co-Receptor in Vascular Endothelial Cells: Prodomain Displacement and TGFBRII Recruitment
Source: Nat Commun. Author manuscript; Available in PMC 2026 Feb 14. (PMC12824264; doi:10.1038/s41467-025-67531-9)
Supplement: Supplementary Information [file EMS211989-supplement-Supplementary_Information.zip › 41467_2025_67531_MOESM4_ESM.xlsx]

## Sheet: qPCR primers
Gene/Mouse	Forward	Reverse	Sequence from	Synthesis		Gene/Human	Forward	Reverse	Sequence from	Synthesis
Adamtsl2	CATTGCTGGCACAGTGGTCAAG	GCTTTTGCCGTTCTGGTTCCAC	ORIGENE	Sigma-Aldrich		ACVR2A	CTGCTGCAAAGTTGGCGTTT	AGGTAGCAAAACAATGCCGC		Sigma-Aldrich
B2m	TGCTACTCGGCGCTTCAGTC	AGGCGGGTGGAACTGTGTTAC	ORIGENE	Sigma-Aldrich		ACVR2B	ATGTGGACATCCATGAGGAC	TGAAGATCTCCCGTTCACTC	Ren, J. et al. Breast Cancer Res, 2019 (PMID:31533776)	Sigma-Aldrich
Dlx2	GTCTCCTACTCCGCCAAAAGCA	GGATTTCAGGCTCAAGGTCTTCC	ORIGENE	Sigma-Aldrich		ADAMTSL2	CACATCCTGCAAGCTCACTGAC	CAGATGCCACACTTGTCCAGTG	ORIGENE	Sigma-Aldrich
Eng	CAGCCAAAGTGTGGCAATCAGG	GCTACTCAGGACAAGATGGTCG	ORIGENE	Sigma-Aldrich		ACVRL1	CTGGTTCCGGGAGACTGAGAT	TGCGGGAGGTCATGTCTGA	Ren, J. et al. Breast Cancer Res, 2019 (PMID:31533776)	Sigma-Aldrich
Foxa3	GTCCACACCTTATTTCAGCGGC	CACATCCAGTTTGGAAGGTGTCG	ORIGENE	Sigma-Aldrich		B2M	CTCGCGCTACTCTCTCTTTCT	CATTCTCTGCTGGATGACGTG	Guo, J. et al. Nat Commun, 2022 (PMID:35504921)	Sigma-Aldrich
Foxc2	CACTCTGAACGGCATCTACCAG	TGAGTGACAGGTTGTGGCGGAT	ORIGENE	Sigma-Aldrich		BMPR2	AACTGTTGGAGCTGATTGGC	CGGTTTGCAAAGGAAAACAC	Ren, J. et al. Breast Cancer Res, 2019 (PMID:31533776)	Sigma-Aldrich
Gad2	CCTTGCAGTGTTCAGCTCTCCT	GCCTTGTCTCCTGTGTCATAGG	ORIGENE	Sigma-Aldrich		GAPDH	TGCACCACCAACTGCTTA GC	GGCATGGACTGTGGTCATGA	Hanninen, M. M. et al. BMC Neurosci, 2009 (PMID: 19386095)	Sigma-Aldrich
Ghr	CACCAGCTACTCTTGGCAAAGC	CAGGATTATCTCCTTCTGTCCAG	ORIGENE	Sigma-Aldrich		HPRT	GCTATAAATTCTTTGCTGACCTGCTG	AATTACTTTTATGTCCCCTGTTGACTGG	Clark, M. et al. JCI Insight, 2021(PMID:34314385)	Sigma-Aldrich
Hes7	CATCAACCGCAGCCTAGAAGAG	CACGGCGAACTCCAGTATCTCC	ORIGENE	Sigma-Aldrich		ID1	CTGCTCTACGACATGAACGGC	TGACGTGCTGGAGAATCTCCA	Guo, J. et al. Nat Commun, 2022 (PMID:35504921)	Sigma-Aldrich
Hey1	CCAACGACATCGTCCCAGGTTT	CTGCTTCTCAAAGGCACTGGGT	ORIGENE	Sigma-Aldrich		NOG	CCA TCA TTT CCG AGT GCA AGT GCT	AAG CTA GGT CTC TGT AGC CCA GAA	Meyer, J. S. et al. PNAS, 2009 (PMID:19706890)	Sigma-Aldrich
Hprt	CTGGTGAAAAGGACCTCTCGAAG	CCAGTTTCACTAATGACACAAACG	ORIGENE	Sigma-Aldrich		TGFBR2	GCAGGTGGGAACTGCAAGAT	GAAGGACTCAACATTCTCCAAATTC		Sigma-Aldrich
Id4	AGTGCGATATGAACGACTGCTAC	AGCAAAGCAGGGTGAGTCTCCA	ORIGENE	Sigma-Aldrich
Kcnf1	ATCGGCTGGTTCACTCTGGAGT	GTCAGCTCCATCATTCTTGCGC	ORIGENE	Sigma-Aldrich
Ldlr	GAATCTACTGGTCCGACCTGTC	CTGTCCAGTAGATGTTGCGGTG	ORIGENE	Sigma-Aldrich
Lipg	TACCTACACGCTGTCCTTTGGC	GCTCGCATTTCACCATCTCTGAG	ORIGENE	Sigma-Aldrich
Mycn	TGTGTCTGTTCCAGCTACTGCC	CATCTTCCTCCTCGTCATCCTC	ORIGENE	Sigma-Aldrich
Nog	GCCAGCACTATCTACACATCCG	CGTCTCGTTCAGATCCTTCTCC	ORIGENE	Sigma-Aldrich
Pcsk9	ATGGCACCAGACAGAGGAAGAC	CACGCTGTTGAAGTCGGTGATG	ORIGENE	Sigma-Aldrich
Pmepa1	GAGAGTACGGTGTCAGGTGGAA	GAATCGGCTCCGCTGGATGAAG	ORIGENE	Sigma-Aldrich
Ptpru	GAACTGCATCCGAATTGCCAGG	AATGAGGACGGCAAGACCACCT	ORIGENE	Sigma-Aldrich
Sh2b2	TTGAGGTCCGAACCACTATGCC	GCAGTGAGTCTATCGTTTCCAGG	ORIGENE	Sigma-Aldrich
Trim62	AGCGACAGTTGGCAGAGACCAA	CCTTCTGCTCAATGTCCGTCAG	ORIGENE	Sigma-Aldrich

## Sheet: Antibodies
Antibody	Catlogue number	Manufacturer	Application	Dilution/concentration	Lot	Clone
α-tubulin	2148	Cell Signaling	WB	1:1000
Anti-Rat Alexa Fluor 488	A-21208	Thermo Fisher Scientific	IF	1:200	3148296
Anti-Rat Alexa Fluor 568	A78946	Thermo Fisher Scientific	IF	1:200	2277758
β-Actin	A5441	Sigma-Aldrich	WB	1:10000	0000126949	AC-15
BMP9	BAF-3209	Biotechne	ELISA	0.04 μg/well	YDI0619021
CD31	553370	BD Biosciences	Cell isolation/IF	1:50	8043575	MEC 13.3
hENG	555690	BD Biosciences	WB, ELISA	1:1000, 0.17μg/well	2059973	266
mENG	AF1320	Biotechne	WB	0.2 μg/ml	JDM1024101
	14-1051-82	Affymetrix eBioscience	IF	1:100		MJ7/18
GAPDH	MAB374	Millipore	WB	1:5000
ICAM2	553326	BD Biosciences	Cell isolation	1:50	0279726	3C4(mIC2/4)
Phospho-Smad1/5	9516S	Cell Signaling	WB	1:250	10	41D10
Smad1	9743S	Cell Signaling	WB	1:500	4
VE-Cadherin	555289	BD Biosciences	IF	1:100	2094128	11D4.1
