# Supplementary material for: Endoglin as a BMP9 Co-Receptor in Vascular Endothelial Cells: Prodomain Displacement and TGFBRII Recruitment
Source: Nat Commun. Author manuscript; Available in PMC 2026 Feb 14. (PMC12824264; doi:10.1038/s41467-025-67531-9)
Supplement: Supplementary Information [file EMS211989-supplement-Supplementary_Information.zip › 41467_2025_67531_MOESM6_ESM.xlsx]

## Sheet: Figure 4
sENG(M):BMP9
BRII 0x	BRII 1x	BRII 5x	BRII 25x	BRII 125x	ActRIIB 0x	ActRIIB 1x	ActRIIB 5x	ActRIIB 25x	ActRIIB 125x
1	0.99	0.94	0.76	0.3	1	1.12	1.14	0.75	0.41
1	0.94	0.96	0.85	0.53	1	1.11	1.11	0.9	0.34
1	1.06	1.21	0.95	0.53	1	1.1	1.05	0.94	0.54
sENG(D):BMP9
BRII 0x	BRII 1x	BRII 5x	BRII 25x	BRII 125x	ActRIIB 0x	ActRIIB 1x	ActRIIB 5x	ActRIIB 25x	ActRIIB 125x
1	0.98	0.97	0.75	0.31	1	1	0.98	0.8	0.4
1	0.98	0.92	0.76	0.32	1	0.99	1.02	0.82	0.33
1	0.99	0.9	0.83	0.36	1	0.95	0.97	0.78	0.35

## Sheet: Figure 5
Fig 5b
PBS	siCP	siBMPR2	siTGFBR2	siACVR2A	siACVR2B
0.08029	1	1.13339	0.468611	0.503681	0.944184
0.202051	1	1.52142	0.764918	0.458223	0.52417
0.051881	1	1.02904	0.473028	0.762956	1.09086
0.098195	1	1.45027	0.556153	0.501733	0.869468
Fig 5c
ACVR2a					ACVR2b					BMPR2					TGFBR2
ACVR2A_siCP	siAcvr2a	siAcvr2b	siBmpr2	siTgfβr2	ACVR2B_siCP	siAcvr2a	siAcvr2b	siBmpr2	siTGFBR2	BMPR2_siCP	siAcvr2a	siAcvr2b	siBmpr2	siTGFBR2	TGFBR2_siCP	siAcvr2a	siAcvr2b	siBmpr2	siTgfβr2
0.469268	0.205737	0.736183	1.00978	0.767807	0.911916	0.749414	0.140298	0.835008	0.605919	0.671787	0.632493	0.618169	0.35322	0.619424	0.398068	1.12248	0.851757	0.397355	0.032015
1.09225	0.148317	0.623039	1.02288	0.742907	0.780598	0.616549	0.136907	0.803024	0.707788	1.02078	0.558113	0.709346	0.11231	1.06079	1.66478	1.01365	1.44747	1.26039	0.072919
1.30542	0.250943	0.738478	1.06988	0.821484	1.17601	1.16821	0.229077	1.29022	0.945324	1.36779	1.0294	0.880929	0.143124	1.05891	0.575263	0.777432	1.65881	1.55302	0.058491
1.13306	0.223067	0.538887	1.03855	0.838485	1.13148	1.20212	0.249841	0.966211	0.98787	0.939637	0.76722	0.487013	0.127679	1.07035	1.36189	1.55165	1.1795	1.05219	0.08011
Fig 5g

## Sheet: Figure 6
Fig 6a										Fig 6d

## Sheet: Figure 7
Fig 7d

## Sheet: Figure 8
													Figure 8d
Fig 8a
	untreated, delta CT, KO to Control					ligand treated, fold induction, KO to control
Adamtsl2	1.08937	0.747252	1.2505	0.814649	0.87327	0.347761	0.437544	0.517274	0.300947	0.508622
Hey1	1.21125	0.694638	0.988171	1.08404	0.585673	0.559096	0.908463	0.475659	0.453524	0.394291
Nog	1.18742	1.13787	1.37836	1.59577	1.00952	0.328318	0.376964	0.235459	0.213961	0.108306
Pmepa1	1.22109	0.691755	1.25455	0.983786	0.725392	0.66465	1.10254	0.632002	0.505197	0.731874
Trim62	1.13301	0.720298	0.965379		0.915205	0.628289	0.937463	0.766841	0.497781	0.580084
Dlx2	0.697775	0.529854	1.03228	0.968898	1.18825	0.739096	1.06155	0.626477	0.379433	0.41399
Foxc2	1.14142	0.74898	1.08686	0.902136	1.05519	0.654062	0.975919	0.834316	0.666149	0.482857
Id4	0.926695	0.70727	1.00081	1.0406	1.01924	0.802923	0.906576	0.764012	0.632111	0.394929
Fig 8b
Adamtsl2 mRNA relative to Hprt			Nog mRNA relative to Hprt
Eng+/+	Eng-/-		Eng+/+	Eng-/-
0.00029007	0.00031599		5.57179e-05	6.6161e-05
0.00024103	0.00018011		3.84364e-05	4.37356e-05
0.00016446	0.00020565		2.6481e-05	3.6501e-05
0.00013636	0.00011108		1.1227e-05	1.7916e-05
0.00015147	0.00013228		2.13983e-05	2.2963e-05
Fig 8c
Adamtsl2 B9 treated, Fold changes			Nog B9 treated, Fold changes
Eng+/+	Eng-/-		Eng+/+	Eng-/-
15.6544	5.444		790.114	259.409
14.327	6.2687		778.202	293.354
50.8262	26.2911		414.386	97.571
79.967	24.0659		148.039	31.6745
61.4426	31.2511		245.603	25.5131
Fig 8e				Fig 8f
AOEC	HUVEC	HDMEC		AOEC	HUVEC	HDMEC
1.48916	1.13414	0.0874033		29.3214	14.6844	2.4672
0.850452	1.55081	0.0969456		20.4191	7.7404	2.36646
0.818069	0.987101	0.0716442		18.3378	9.43358	2.36646
0.44389	1.19125			14.4237	12.1331
Fig 8g
ID1 Fold induction						NOG Fold induction						ADAMTSL2 Fold induction
BMP9 0.1 ng/ml			BMP9 1 ng/ml			BMP9 0.1 ng/ml			BMP9 1 ng/ml			BMP9 0.1 ng/ml			BMP9 1 ng/ml
HAOEC	HUVEC	HDMEC	HAOEC	HUVEC	HDMEC	HAOEC	HUVEC	HDMEC	HAOEC	HUVEC	HDMEC	HAOEC	HUVEC	HDMEC	HAOEC	HUVEC	HDMEC
15.814	9.759	19.488	20.39	11.685	23.29	22.108	38.964	6.258	69.317	45.437	3.492	10.8303	14.41	7.04207	29.3645	21.2148	15.9115
33.048	54.452	20.435	32.55	55.093	21.53	13.334	51.807	5.417	29.859	66.753	9.447	8.83359	30.8671	0.541863	25.2113	48.4357	2.3669
7.673	24.745	17.646	5.371	26.484	31.042	10.022	34.006	2.486	14.341	78.141	7.35	12.3719	28.3839	0.82245	22.3159	38.5591	0.761544
9.28	9.201		9.697	22.316		66.841	55.914		20.397	22.779		6.31595	25.7232		19.4137	28.5022
Fig 8h
ID1 expression			NOG expression			1000xADAMTSL2 expression
HAOEC	HUVEC	HDMEC	HAOEC	HUVEC	HDMEC	HAOEC	HUVEC	HDMEC
0.582	1.022	0.217	0.041	0.002	0.001	0.078	0.027	0.002
0.232	0.152	0.229	0.055	0.003	0.001	0.051	0.156	0.022
1.112	0.259	0.147	0.002	0.006	0.005	0.032	0.062	0.141
0.344	0.373		0.003	0.003		0.083	0.224

## Sheet: Figure 9
Fig 9a
ENG		NOG		ADAMTSL2
Control	PAH	Control	PAH	Control	PAH
11.6201	10.8558	7.25982	6.13791	9.23353	8.64281
11.2861	11.1818	6.79459	6.20752	9.18555	8.62968
11.2482	11.1402	6.85619	6.40484	9.07484	8.37733
11.7531	10.6252	6.90399	6.04202	9.5905	8.20393
11.3172	10.835	6.0946	6.19	8.67392	8.32308
11.2052	10.351	6.62771	6.18114	8.8522	8.83353
11.7121	10.8582	7.32899	6.56917	9.25133	8.45445
10.8249	10.9371	6.33602	6.34097	8.63603	8.67369
10.9288	10.7752	6.35714	6.53913	9.05348	8.36253
11.4984	10.7046	6.57447	6.30353	9.62313	8.35734
11.8378	11.1947	7.38854	6.28916	9.07662	8.6279
	11.1211		6.55372		8.50395
	11.4194		6.51664		8.87309
	11.2206		6.3492		8.96601
	10.7906		6.50486		8.68106

## Sheet: Supp Fig 2
Supp Fig 2c
	ProBMP9 (after sENG(M))			Pro:BMP9 (after sENG(D))
0x	1	1	1	1	1	1
0.3x	0.213359	0.611536	0.42804	0.674957	0.742038	0.508982
1x	0	0	0	0.184874	0.286205	0.353214
3x	0	0	0	0	0.174354	0.183224
Supp Fig2d
0x	0.3x	1x	3x
0	0.805535	0.948877	1
0	0.720535	0.866286	1
0	0.584475	0.905399	1
Supp Fig 2e
0x	0.3x	1x	3x
0	0.675439	0.835725	1
0	0.662027	0.884957	1
0	0.5034	0.826898	1
Supp Fig 2f
Pro:BMP9 bands									BMP9:sENG(M) bands
PB9 0.5	PB9 24	+sENGM 0.5	+sENGM 1	+sENGM 2	+sENGM 4	+sENGM 8	+sENGM 24		+sENGM 0.5	+sENGM 1	+sENGM 2	+sENGM 4	+sENGM 8	+sENGM 24
1	1.02003	0.656634	0.652588	0.645031	0.689566	0.716808	0.680647		1	1.01021	0.98592	0.98632	1.03076	1.0251
1	0.881017	0.729676	0.721789	0.759918	0.764569	0.688708	0.711858		1	1.0055	0.974215	0.933981	1.00996	1.03099
1	0.980902	0.665197	0.677476	0.603023	0.644237	0.62721	0.564001		1	1.03579	0.88837	0.977207	0.96753	0.930004
Supp Fig 2g
Pro:BMP9 bands									BMP9:sENG(D) bands
PB9 0.5	PB9 24	+sENGD 0.5	+sENGD 1	+sENGD 2	+sENGD 4	+sENGD 8	+sENGD 24		+sENGD 0.5	+sENGD 1	+sENGD 2	+sENGD 4	+sENGD 8	+sENGD 24
1	0.959132	0.878781	0.850841	0.911078	0.849901	0.912453	0.809809		1	1.05593	1.03259	1.0494	1.12868	1.09723
1	0.945836	0.745112	0.697788	0.727067	0.75624	0.695216	0.600233		1	0.986367	1.0176	1.09324	1.11303	1.05873
1	0.993431	0.644267	0.677527	0.535026	0.527868	0.646821	0.669976		1	0.951074	0.938199	1.0348	1.01057	1.01829

## Sheet: Supp Fig 3
Supp Fig 3b
	sENG(M)			sENG(D)
0x	1	1	1	1	1	1
0.3x	0.987512	0.861519	0.844971	1.07036	0.947339	0.931297
1x	0	0	0.291151	0.710375	0.326553	0.556719
3x	0	0	0	0.148425	0.0594286	0.109722
Supp Fig 3c
0x	0.3x	1x	3x
0	0.658438	1.07443	1
0	0.750512	1.22888	1
0	0.425692	0.920199	1
Supp Fig 3d
0x	0.3x	1x	3x
0	0.52693	0.814936	1
0	0.670806	0.793534	1
0	0.64697	0.79629	1
Supp Fig 3e
Pro:BMP10 bands									BMP10:sENG(M) bands
PB10 0.5	PB10 24	+sENGM 0.5	+sENGM 1	+sENGM 2	+sENGM 4	+sENGM 8	+sENGM 24		+sENGM 0.5	+sENGM 1	+sENGM 2	+sENGM 4	+sENGM 8	+sENGM 24
1	0.884416	0.935754	0.876039	0.900117	1.00244	1.06952	0.928998		1	0.9517	1.00203	1.00806	1.03295	0.962425
1	1.11325	1.05072	1.0403	0.93541	0.918787	0.810001	0.897039		1	1.05974	1.03793	0.938253	0.947241	0.919344
1	1.11667	1.12354	1.28009	1.13233	1.48082	1.3482	1.07805		1	1.19606	1.15616	1.24812	1.13591	1.27786
Fig 3f
Pro:BMP10 bands									BMP10:sENG(D) bands
PB10 0.5	PB10 24	+sENGD 0.5	+sENGD 1	+sENGD 2	+sENGD 4	+sENGD 8	+sENGD 24		+sENGD 0.5	+sENGD 1	+sENGD 2	+sENGD 4	+sENGD 8	+sENGD 24
1	0.915308	0.802942	0.898737	0.900725	0.895071	0.829911	0.807098		1	1.01614	1.08147	0.992944	0.918905	0.940165
1	0.883421	0.913306	0.914124	0.987194	1.04051	0.83434	0.912773		1	1.03898	1.0337	1.0337	1.04722	1.01222
1	1.15692	1.32282	1.49998	1.54414	1.33797	1.3232	1.35328		1	1.21211	1.10791	1.13362	1.12374	1.18058
Supp Fig 3g
BMPRII fold	pBMP9			pBMP10
0x	1	1	1	1	1	1
0.3x	0.98753	1.06466	1.00789	1.28566	1.38145	1.31766
1x	1.14182	1.16854	1.05746	0.735668	0.27429	1.07592
3x	1.04806	1.20822	1.20227	0.017167	0.0130047	0.12139
Supp Fig 3h
ActRIIB fold	pBMP9			pBMP10
0x	1	1	1	1	1	1
0.3x	1.11309	1.05543	1.02427	1.50368	1.37746	1.43806
1x	1.16551	1.0774	0.994531	1.86358	1.35901	1.50431
3x	1.22596	1.22547	1.1039	1.13799	0.544959	1.34691

## Sheet: Supp Fig 7
Supp Fig 7c						Supp Fig 7d

## Sheet: Supp Fig 8
Supp Fig 8a
	CD31			VE-Cadherin			ENG
Ctrl	1	1	1	1	1	1	1	1	1
KO	0.990827	0.976891	0.864145	1.51163	0.925394	0.628023	0.0112906	3.50757e-05	7.60079e-05
Supp Fig 8b
Ctrl	KO
0.103	0.005
0.079	0.004
0.115	0.005
0.064	0.006
0.049	0.004
0.051	0.004
